# Supplementary material for: A generic classification-based method for segmentation of nuclei in 3D images of early embryos
Source: BMC Bioinformatics. 2014 Jan 14;15:9. doi: 10.1186/1471-2105-15-9 (PMC3900670; doi:10.1186/1471-2105-15-9)
Supplement: Additional file 1 — Movie 1a. 4D view of raw data for the C. elegans dataset. Movie 1b. 4D view of segmented data with classification for the C. elegans dataset. Movie 1c. Movie with contours overlaid on raw data for time point 122 for C. elegans. [file 1471-2105-15-9-S1.ZIP]

Archive with 3 entries (3 files):
- 9683264011081109_add1a.mp4
- 9683264011081109_add1b.mp4
- 9683264011081109_addc.mp4
