# Supplementary material for: A generic classification-based method for segmentation of nuclei in 3D images of early embryos
Source: BMC Bioinformatics. 2014 Jan 14;15:9. doi: 10.1186/1471-2105-15-9 (PMC3900670; doi:10.1186/1471-2105-15-9)
Supplement: Additional file 2 — Movie 2a. 4D view of raw data with for the Drosophila dataset. Movie 2b. 4D view of segmented data with classification for the Drosophila dataset. Movie 2c. Movie with contours overlaid on raw data for time point 25 for Drosophila. [file 1471-2105-15-9-S2.ZIP]

Archive with 3 entries (3 files):
- 9683264011081109_add2a.mp4
- 9683264011081109_add2b.mp4
- 9683264011081109_add2c.mp4
