# Supplementary material for: A generic classification-based method for segmentation of nuclei in 3D images of early embryos
Source: BMC Bioinformatics. 2014 Jan 14;15:9. doi: 10.1186/1471-2105-15-9 (PMC3900670; doi:10.1186/1471-2105-15-9)
Supplement: Additional file 3 — Movie 3a. 4D view of raw data for the simulated dataset. Movie 3b. 4D view of segmented data with classification for the simulated dataset. [file 1471-2105-15-9-S3.ZIP]

Archive with 2 entries (2 files):
- 9683264011081109_add3a.mp4
- 9683264011081109_add3b.mp4
